# Supplementary material for: Listeria exploits IFITM3 to suppress antibacterial activity in phagocytes
Source: Nat Commun. 2021 Aug 17;12:4999. doi: 10.1038/s41467-021-24982-0 (PMC8371165; doi:10.1038/s41467-021-24982-0)
Supplement: Supplementary file 3 — Source Data [file 41467_2021_24982_MOESM3_ESM.xlsx]

## Sheet: Figure raw numbers
	Fig. 1a	Hours p.i.	WT			WT +IFNβ			IFNAR1 KO			IFNAR1 KO +IFNβ
		1	43320	23200	40000	34660	51200	140000	43320	32660	46000	53320	52000	20000
		2	50000	25200	46000	80000	200000	120000	20000	28000	72000	40000	80000	66000
		4	20000	10600	8600	86000	30000	40000	9200	20600	46000	40000	20600	20000
		8	5000	4000	4000	24000	20000	40000	4600	2600	2000	8600	4000	2000
		12	3000	2000	4600	20000	46000	20000	4000	600	6000	6000	2000	4000
		24	2000	860	3000	18000	40000	31200	3000	1600	2000	2000	5000	2000
	Fig. 1b	Hours p.i.	WT			IFNAR1 KO			WT +IFNβ			IFNAR1 KO +IFNβ
		1	300000	46000	66000	200000	400000	66000	200000	200000	200000	200000	200000	46000
		2	112000	80000	132000	86000	126000	90000	72000	300000	200000	80000	126000	92000
		4	106000	80000	126000	106000	46000	120000	180000	260000	392000	100000	80000	40000
		8	100000	50000	60000	72000	60000	40000	200000	300000	140000	60000	46000	46000
		12	26000	17200	21200	12660	15200	10000	266000	200000	92000	10660	16000	11200
		24	3320	7200	9200	6000	17000	2000	200000	240000	80000	6600	6000	2000
	Fig. 1e	Hours p.i.	UT			IFNβ
		1	48.6957	56.8627	32.491	28.7425	41.844	20.3028
		2	61.2903	67.2956	66.3029	40.1961	46.4646	42.3019
		4	68.9266	82.8571	78.3041	44.0789	42.9577	40.2938
		8	75.2874	78.3132	81.2342	44.9153	43.1579	41.0928
		12	71.0526	75.2809	90.2938	41.7391	50.6493	48.9392
		24	81.6326	80.8219	92.3213	59.6491	37.2263	50.1927
	Fig. 1f	Hours p.i.	UT			IFNβ
		1	16.4706	39.1304	45.3921	27.3381	27.5362	40
		2	55.7895	48.0519	60.9371	38.8626	39.6694	43.2937
		4	56.0606	51.145	65.3028	44.7514	38.7755	40.2371
		8	78.3784	58.6667	81.2938	45.6954	33.3333	43.2019
		12	66.0714	68.9655	86.3028	37.6238	28.125	32.1938
		24	77.7778	76.4706	90.2817	37.6812	26.3158	30.2918
	Fig. 1g	Time (min)	UT			IFNγ			IFNβ
		0	0	0	0	0	0	0	0	0	0
		2	0.00368988	0.0020948	0.0073404	-0.00133504	-0.00711361	-0.00294075	-0.00315202	-0.0223559	0.00960519
		4	0.0345903	-0.0149852	0.0141096	0.0155026	-0.0139641	-0.00141412	-0.00939472	-0.0249764	0.00205309
		6	0.0151564	0.00459221	0.0259626	0.00678042	-0.00946566	-0.0134352	0.0119419	0.00478214	-0.00522867
		8	0.0172524	-0.00375437	0.01192	-0.00623636	0.000824822	-0.0319322	0.00250798	-0.0129668	-0.000117937
		10	0.0107785	-0.0048417	0.00714573	-0.00142133	-0.021466	-0.0167753	-0.0145083	-0.0312172	-0.0112108
		12	0.0119655	-0.00389406	-0.0108368	-0.00633728	-0.0437065	-0.0264361	-0.0177205	-0.0444687	-0.0302515
		14	-0.00540191	-0.0223037	-0.00562979	-0.0212218	-0.0464478	-0.0643209	-0.0289331	-0.0578087	-0.0222947
		16	0.0107962	-0.0304882	-0.026988	-0.0221184	-0.0505408	-0.0685162	-0.0537572	-0.0578041	-0.0360652
		18	0.00310237	-0.0102137	-0.0389677	-0.0294012	-0.0654791	-0.0694714	-0.0515563	-0.0682549	-0.0709679
		20	0.00907721	-0.00524931	-0.0387917	-0.0624881	-0.0449281	-0.0658439	-0.0568916	-0.060344	-0.0532748
		22	0.0184748	-0.00815974	-0.0556318	-0.0480474	-0.0459946	-0.0990662	-0.0676651	-0.0651087	-0.0841142
		24	0.0633444	-0.000678048	-0.0292505	-0.0572691	-0.0493212	-0.0831092	-0.0686605	-0.0768077	-0.068242
		26	0.0824261	0.0157779	-0.0106894	-0.0394631	-0.0830124	-0.127058	-0.067084	-0.0644551	-0.0759741
		28	0.156243	0.0544849	0.00127163	-0.042215	-0.0668874	-0.122294	-0.058316	-0.0652542	-0.0746394
		30	0.207217	0.0643615	0.0263337	-0.0384815	-0.0517392	-0.0936049	-0.0409299	-0.0587201	-0.0612517
		32	0.272979	0.115177	0.053696	-0.0216818	-0.076054	-0.0817606	-0.0368442	-0.0424178	-0.0452463
		34	0.313072	0.153468	0.094449	-0.00250256	-0.050351	-0.0936978	-0.0240161	-0.0582227	-0.0272689
		36	0.390545	0.196897	0.123723	-0.00558823	-0.0391954	-0.0912717	-0.00340119	-0.0200322	-0.00409268
		38	0.455787	0.24026	0.151684	0.000335202	-0.0478193	-0.0808657	0.0305097	-0.011859	0.00510591
		40	0.504046	0.274371	0.179419	0.0292432	-0.0178877	-0.0656529	0.0275594	0.0159602	0.0155496
		42	0.573172	0.345541	0.228309	0.0484158	-0.015761	-0.0714897	0.041938	0.0151084	0.0222266
		44	0.625606	0.390105	0.253164	0.0583446	-0.00608708	-0.0747011	0.0776972	0.0488505	0.0637191
		46	0.675226	0.447981	0.287254	0.0733131	0.0121344	-0.0393875	0.0875762	0.0678043	0.0751971
		48	0.762373	0.491396	0.329338	0.0783728	0.0635322	-0.0236897	0.12833	0.0977554	0.094998
		50	0.818621	0.514352	0.382318	0.108324	0.0419969	-0.00533006	0.159836	0.107	0.102262
		52	0.877025	0.567648	0.411498	0.114597	0.0753636	-0.0191683	0.170005	0.138334	0.118617
		54	0.955655	0.598707	0.463408	0.135348	0.0691485	-0.00859078	0.207506	0.164522	0.153633
		56	1.00972	0.66352	0.506816	0.161848	0.12944	0.0115272	0.229828	0.19814	0.188365
		58	1.04549	0.699083	0.548054	0.201667	0.141005	0.0570809	0.236355	0.200665	0.202717
		60	1.10197	0.746938	0.553552	0.198015	0.162081	0.0432062	0.253182	0.229158	0.233852
		62	1.18873	0.784936	0.633763	0.248908	0.1653	0.0688977	0.326939	0.287652	0.259523
		64	1.25287	0.846764	0.659577	0.290484	0.184284	0.0861706	0.352819	0.306645	0.308779
		66	1.35788	0.936241	0.758551	0.31717	0.23334	0.159648	0.401205	0.371497	0.324203
		68	1.41694	0.967826	0.787983	0.349284	0.293455	0.177048	0.439488	0.399259	0.358077
		70	1.4462	1.0214	0.837628	0.383444	0.298394	0.219431	0.449747	0.401852	0.42847
		72	1.56323	1.12395	0.956596	0.445243	0.358278	0.286491	0.54181	0.495051	0.481534
		74	1.7123	1.17244	0.987066	0.48512	0.419065	0.303704	0.581013	0.535688	0.534989
		76	1.74749	1.24907	1.05387	0.525772	0.42138	0.305324	0.63873	0.591073	0.554261
		78	1.82757	1.28169	1.09258	0.572238	0.477471	0.36176	0.658104	0.597241	0.60241
		80	1.86049	1.32715	1.11078	0.581253	0.503113	0.398074	0.688125	0.652284	0.608024
		82	1.93628	1.37587	1.19838	0.630441	0.503489	0.415132	0.72007	0.700558	0.657175
		84	2.00126	1.4231	1.23308	0.666262	0.563829	0.441489	0.803487	0.727659	0.687227
		86	2.05624	1.44988	1.29385	0.672843	0.584178	0.487008	0.801763	0.737783	0.744887
		88	2.14406	1.50706	1.29459	0.738373	0.609991	0.530226	0.840938	0.768853	0.780077
		90	2.22872	1.62135	1.41909	0.780295	0.704125	0.567907	0.922786	0.84838	0.833029
		92	2.27419	1.64308	1.43214	0.832239	0.706155	0.605845	0.943434	0.880774	0.859863
		94	2.33488	1.64312	1.43337	0.858693	0.745827	0.628158	0.95839	0.914428	0.871397
		96	2.35969	1.67594	1.49738	0.870248	0.746691	0.636893	1.01214	0.930347	0.897122
		98	2.46105	1.78863	1.59928	0.934901	0.806216	0.656823	1.05986	1.00346	0.989777
		100	2.50046	1.84355	1.61367	0.931816	0.847082	0.679666	1.06331	1.03785	1.01914
		102	2.54372	1.87335	1.6661	0.967641	0.864643	0.703699	1.11416	1.08287	1.05394
		104	2.60685	1.8765	1.70828	0.989949	0.905808	0.724299	1.13732	1.08701	1.03491
		106	2.66364	1.92	1.72643	1.03779	0.941026	0.769622	1.16754	1.07858	1.07115
		108	2.705	1.98378	1.76128	1.05837	0.949509	0.838385	1.20065	1.1651	1.11098
		110	2.73187	2.01583	1.78819	1.08448	0.957897	0.848297	1.20864	1.19659	1.1382
		112	2.79904	2.03455	1.82372	1.13894	1.00109	0.89767	1.27504	1.1906	1.16652
		114	2.84267	2.0796	1.87205	1.17897	1.02382	0.893809	1.31752	1.25255	1.17769
		116	2.88848	2.0994	1.91436	1.15024	1.05328	0.88795	1.34881	1.26128	1.18592
		118	2.90943	2.14606	1.94883	1.19855	1.06481	0.939754	1.35983	1.26016	1.24054
		120	2.91601	2.16186	1.96399	1.23489	1.06845	0.944599	1.38769	1.32281	1.26798
	Fig. 1h	UT	IFNβ	IFNγ
		1.25567	0.507689	0.398491
		0.934291	0.482995	0.361957
		0.81004	0.44532	0.276144
	Fig. 1i	UT	IFNβ	IFNγ
		1.06869	0.19824	2.10094
		0.931311	0.233864	2.75721
		0.965291	0.434217	2.08102
		1.03471	0.394946	2.35713
	Fig. 2a		Abhd12			Asah1			Canx			Cs			Ctsa			Ctsb			Ctsc			Ctsd			Ctsl			Ctss			Ctsz			Dld			Dpp7			Gla			Gm2a			Gusb
		Phagosome	0	0	0	0	0.285714	0.3	0	0	0.5	0	0	0.833333	0.526316	0.347826	0.62963	0.147541	0.244898	0.717949	1	1	1	0.46875	0.354167	0.674419	0	0	0.666667	1	1	1	1	1	1	0	0	0.285714	0	0	0.5	0.75	0.5	0.75	0.285714	0	0.333333	0	0.263158
		Lysosome	1	1	1	1	1	1	1.72727	2.2		1	1	1	1	1	1	1.10596	1.38961	2.92308	1	1	1	1	1	1	1	1	1	1.66667	2.86364	1.875	1	1	1	1	1	1	1	1	1	1.18333	1.29412		1	1	1	1	1
	Fig. 2b		Atp6v1b2			Ctsa			Ctsb			Ctsc			Ctsd			Ctsl			Ctss			Ctsz			Dpp7			Eno1			Gla			Hexa			Lpl			Lrp1b			Lyz2			Mmp12
		Phagosome WT	0.4375	0.46015	0.818182	0.392857	0.5	0.333333	0.227273	0.557758	0.630435	0.666667	0	0.555556	0.4375	0.958647	0.777778	0.363636	0.894737	0.555556	0.714286	1.12481	1	0.9	0.894737	0.357143	0	1	0	0.666667	0.447368	0.2	0	1	0	0.75	0.596491	0.454545	0	0	0	0	1	0	0.61194	0.428954	0.411348	0	0.12782
		Phagosome KO	1	1	1	1	1	1	0.634615	0.666667	0.702703	1	1	1	0.634615	0.666667	0.702703	1	1	1	2	1.33333	1.33333	1	1	1	1	1	1	1	1	1	1	1	1	1	1	1	0	0	0	1	1	1	0.496	0.839286	0.52459	0	0
		Lysosome WT	0.619048	0.416667	0.940263	0.583333	0.179487	0.705197	0.5	0.643836	0.97433	1	1	1	0.519231	0.30303	0.885329	0.238095	0.310345	0.518874	1	1	1	0.461538	0.407407	0.634858	1	1	1	1	1	1	1	1	1	1	1	1				1	1	1	0.542373	0.342342	0.631297
		Lysosome KO	1	1	1	1	1	1	1	1	1	1	1	1	1	1	1	0.625	0.647059	0	1	1	1	0.419355	0.9	0.269231	1	1	1	1	1	1	1	1	1	1	1	1				1	1	1	0.666667	0.439024	0.387097
	Fig. 3c		UT			IFNβ			Bafilomycin A			Leupeptin			E64D			Pepstatin A			PMSF			Aprotinin
		WT Lm	80	57.36	63.88	83	61.31	59.41	90	71.88	83.03	88	78.42	70.03	87	69.75	68.22	79	66.93	47.27	80	71.63	49.3	81.5	59.61	59.45
		Δhly Lm	10	0	0	67	45.99	54.51	78	53.72	47.13	69	65.25	56.11	65	44.93	58.33	17	11.11	0	6	8.56	25.27	23	8.84	0.82
		TKO Lm	13	6.45	8.07	71	54.89	51.27	82	43.57	46.77	70	55.45	48.01	66	39.58	50.14	19.8	0	4.53	9	21.23	3.37	26	25	0.52
	Fig. 3e	Hours p.i.	UT			IFNβ
		1	1	1	1	3.77101	1.8	1.52289
		1.25	1	1	1	2.73773	6.60714	1.86375
		1.5	1	1	1	1.28381	3.17266	1.01122
		1.75	1	1	1	1.24435	1.97907	1.10447
		2	1	1	1	1.39266	1.39375	0.904368
		4	1	1	1	1.02827	1.09528	0.952444
	Fig. 3f	UT	IFNβ
		1	1.46495
		1	1.20109
		1	1.20769
	Fig. 4c		WT Lm										TKO Lm
			UT					IFNβ					UT					IFNβ
		ActA	1	1	1	1	1	1.573	1.78029	2.1927	1.68458	1.48627	0.673011	0.4487	0.671505			0.870144	0.587894	1.34744	1.29265	1.18969
		InlB	1	1	1	1	1	0.519521	1.68267	1.3689	1.18253	0.92203	0.0531296	0.33442	0.058761	0.383607	0.0848697	0.117532	0.464991	0.0870384	0.185965	0.113668
		p60	1	1	1			1.10294	1.02938	1.03281			1.03729	0.993028	1.02728			1.02829	0.990383	0.980493
	Fig. 4e		Hours p.i.	UT			IFNβ
		WT	1hr	1	1	1	1.6399	1.13519	1.09203
			2hr	1	1	1	1.27926	1.34109	0.980352
			4hr	1	1	1	2.09638	1.35266	2.18608
		ΔLm	1hr	1	1	1	1.74838	1.39757	1.76337
			2hr	1	1	1	1.71871	2.07362	1.37994
			4hr	1	1	1	2.51173	0.957429	2.60764
	Fig. 5a	Hours p.i.	WT				WT + IFNβ				IFITM3 KO				IFITM3 KO + IFNβ
		1	40000	33300	13300	53300	16600	30000	60000	23300	23300	13300	30000	10000	73300	30000	20000	13300
		2	16660	36600	13300	26600	36660	200000	33300	33300	33300	33300	26600	13300	50000	16600	30000	10000
		4	13000	10660	13300	20000	15000	10000	35000	20000	16600	16600	13300	3300	33300	13300	20000	16600
		8	2000	3000	1330	833	26600	20000	15000	15000	500	1000	330	1660	3330	3660	3000	2330
		12	433	800	166	200	10000	11660	3000	5500	73.3	733	200	33	600	800	160	300
		24	13.3	16.6	0	0	1000	1660	1960	1350	6.6	3	10	4.4	53.3	0	0	0
	Fig. 5b	Hours p.i.	WT				WT + IFNβ				IFITM3 KO				IFITM3 KO + IFNβ
		1	13300	33300	33000		40000	36600	66000		23300	30000	66000		46600	40000	33000
		2	13300	36600	56600		100000	100000	100000		16600	26600	33000		23300	46600	166000
		4	26600	36600	66000		100000	100000	300000		20000	33300	123300		53300	30000	96600
		8	13300	10000	76600		133000	100000	266000		20000	36600	53300		16600	10000	30000
		12	16600	5660	5660		100000	150000	350000		10000	6600	10000		3300	6600	9600
		24	200	1000	1660		100000	10000	100000		3000	1660	5000		1000	833	7600
	Fig. 5d		WT			IFITM3 KO
		UT	67.77	77.3869	82.2395	66.87	77.3231	86.3927
		IFNβ	60.52	57.913	78.3927	57.85	74.9461	81.2837
		UT	4.88	0	20.2829	9.09	12.0407	21.2847
		IFNβ	58.11	64.8438	70.2937	20.34	27.005	33.6932
		UT	3.03	9.93151	22.392	2.24	19.1593	24.1038
		IFNβ	65.96	71.1246	75.3923	39.3	30.8113	35.9293
	Fig. 5f		WT			IFITM3 KO
		UT	1	1	1	1.0951	0.906613	0.532437
		IFNβ	1.95305	1.79536	1.37075	0.965637	0.556727	0.695101
	Fig. 5h		WT						IFITM3 KO
		UT	1	1	1	1	1	1	0.540541	0.337004	0.435552	0.406311	0.55188
		IFNβ	1.8758	2.19383	2.0373	2.11881	1.95489		1.03207	0.714915	0.583772	1.24055	1.24402
	Fig. 6a		Days	WT	IFITM3 KO	IFNAR1 KO
		Male	3	1
			3	1
			4.5	1
			5	1
			10	0
			3	1
			3	1
			4.5	1
			5	1
			4	1
			4		1
			10		0
			10		0
			10		0
			10		0
			10		0
			10		0
			10		0
			10		0
			10		0
			3.5	1
			6.5	1
			7	1
			7.5	1
			10	0
			10			0
			10			0
			10			0
			10			0
			10			0
		Female	2.5	1
			2.5	1
			3	1
			3	1
			3	1
			3.5		1
			3.5		1
			10		0
			10		0
			10		0
			3	1
			3	1
			3	1
			3	1
			3	1
			10			0
			10			0
			10			0
			10			0
			10			0
	Fig. 6b		WT																	IFITM3 KO													IFNAR KO
		Liver	877193	5789474	941176	42912500	51509091	1324359	12000000	18000000	7746479	9162500	1.93548e+06	1.04167e+07	5.35714e+06	3.45833e+06	3500000	4666667		12500	14778	12183	18864	115091	444444	172414	411765	13158					40425.5	28300	50652.2	42363.6	22200	29642.9
		Spleen	4819277	16658537	10638889	29433333	71650000	5681818	64444444	34693878	21875000	43328571	1.02308e+07	2.90323e+07	23750000	4.85417e+07	1.81087e+07	21666667		19178	214928	660000	333000	275000	494687	434782	2469136	4183673	181444	302819	42090		56829.3	33300	58421.1	131579	100000	46600
		Brain	2170	22222	22222	66500	46512	27778	238095	87143	22727	8108								10	15	31	2247	10	36	147	10						377.349	373.333	239.13	309.859	100	333.171	100	100
	Fig. 6d	WT	IFITM3 KO
		1.4	0.2
		1.1	0.28
		1.3	0.4
	Fig. 6f	WT	IFITM3 KO
		1	0.307103
		1	0.309091
		1	0.251185
		1	0.452555
		1	0.251185
		1	0.315534
	Fig. 6h	WT	IFITM3 KO
		3.38532	0.218092
		1.45969	0.488995
		0.888795	0.091437
		1.87905	2.20777
		2.44634	0.138136
		4.76799
		4.5138
			1.69266
		1.02452	1.55205
		2.37286	0.055372
		3.32009	0.162842
		7.45104	0.436524
		1.92058	0.565159
		5.20396	0.315429
		4.04644
		2.80625
		9.86652
		2.96434
		7.38228
		4.97893
		10.5198
		1.90272
	Fig. 7a	WT	IFITM3 KO
		0.24	0.65
		0.46	0.81
		1.17	0.83
		1.88	0.61
			1.63
	Fig. 7b		WT			IFITM3 KO
		UI	0	0	0	0	0	0
		4	0	0	0	5.88235	0	0
		8	2.79412	0	0	7.35294	0	0
		12	48.6765	17.6457	33.6	57.5	71.8857	13.0286
		24	185.441	256.171	225.314	169.412	190.171	136.171
	Fig. 7c	WT	IFITM3 KO
		1.44	1.8
		0.75	2.42
		0.87	1.92
		1.07	4.51
	Fig. 7d	WT	IFITM3 KO
		1.15	2
		0.93	2.83
		1.15	2.26
		0.81	1.74
			1.79
	Fig. 7e	WT	IFITM3 KO
		6.66	0.77
		1.03	0.55
		9.67	0.21
		0.97	0.26
	Fig. 7f	WT	IFITM3 KO
		1.3	1.59
		0.75	2.76
		0.77	1.99
		1.33	6.15
	Fig. 7g	WT	IFITM3 KO
		0.27	0.95
		1.14	0.5
		0.7	0.84
		1.26	0.58
	Fig. 7i	WT	IFITM3 KO
		1	46
		0	26
		2	31
		4	18
		0	13
		3	11
		6	24
		2	8
		0	12
		0	6
		1	19
		6	5
		4	17
		1	20
		5	11
		2	22
		1	16
		0	11
		0	31
		2	25
		1	11
		6	8
			25
			9
			17
			12
			4
			9
			16
			7
			11
			9
			7
			13
			4
			12
			11
			13
	Fig. 7j	WT	IFITM3 KO
		0.24359	1.20454
		0.210526	1.25
		0.154321	1.0814
		0.585714	1.14433
		0.540741	1.03846
		0.438776	1.19512
		0.458647	0.9
		0.429487	1.08571
		0.192469	1.20548
		0.28479	1.8
		0.534759	1.12844
		0.51145	1.8125
		0.52381	1.23529
		0.755556	1.36667
		0.938202	1.06154
		0.933014	1.42105
		1.01658	2.04762
		0.94382	2.33333
		1.14545	1.17391
		1.01299	1.22581
		1.03165	1.125
		1.07217	1.26923
			0.967742
			1.04348
			1.21875
			1.71739
			1.256
			1.09302
			2.76923
			1.53846
			1.42857
			1.28
			1.10526
			0.903226
			1.38461
			1.06557
			2.41667
			1.58621
	Supp Fig. 1a		UT			IFNβ
		5	45.3963	49.5513	32.2066	54.6841	60.7758	34.5965
		10	62.7135	70.0705	39.4312	69.1284	72.7276	61.1604
		15	80.793	82.9527	62.1661	82.2898	81.8602	43.6979
		20	82.1025	82.9507	74.5815	86.4754	75.437	73.3729
		25	84.207	76.5795	71.4719	91.6872	84.6258	76.5691
		30	91.6278	89.2083	67.9899	94.4502	85.4259	83.5457
	Supp. Fig. 1b		UT			IFNβ
		5	45.9879	70.0692	51.8179	48.6172	71.1986	51.0084
		10	74.2889	76.8854	67.101	72.2233	83.2383	75.6162
		15	78.0728	88.4005	82.1594	84.7125	90.0533	87.4233
		20	82.2737	84.9805	91.7378	91.6338	85.4369	87.0625
		25	85.2279	90.7389	84.7283	90.8715	89.0066	85.6562
		30	86.659	93.5349	89.9755	91.8634	93.6678	87.0626
	Supp. Fig. 1c	Time (min)	UT				IFNβ				IFNγ
		0	7.41723	7.4064	7.36811	7.40627	7.47554	7.37703	7.31511	7.41585	7.45079	7.42883	7.39927	7.3726
		2	7.35198	7.4945	7.29497	7.52334	7.57963	7.58735	7.57908	7.60453	7.62245	7.62498	7.59377	7.55511
		4	7.41069	7.57308	7.47806	7.54378	7.59288	7.60882	7.61602	7.55937	7.62215	7.63187	7.5953	7.62724
		6	7.50117	7.60562	7.51788	7.53461	7.62786	7.62552	7.61226	7.61198	7.62311	7.62389	7.61462	7.61759
		8	7.43874	7.52952	7.51696	7.52738	7.55777	7.59427	7.56614	7.54827	7.55794	7.59194	7.57542	7.60248
		10	7.34868	7.51582	7.4271	7.50857	7.53967	7.55538	7.57087	7.51813	7.55763	7.55527	7.58623	7.57869
		12	7.27231	7.40292	7.34038	7.45066	7.38857	7.45477	7.48247	7.39431	7.43973	7.43478	7.45958	7.50096
		14	7.01382	7.09399	7.20205	7.37084	7.14655	7.25218	7.36484	7.2985	7.31337	7.28273	7.26681	7.34809
		16	6.92569	6.84197	6.97346	7.04306	6.879	7.00303	7.05893	6.87337	7.00332	7.10345	7.11669	7.1856
		18	6.58401	6.61064	6.94189	6.86269	6.42199	6.58833	6.96408	6.66175	6.76826	6.86149	6.90347	7.0856
		20	6.27144	6.21916	6.80418	6.72289	6.18124	6.34722	6.75652	6.28901	6.54779	6.57226	6.7627	6.79654
		22	6.21155	6.15687	6.45979	6.49183	5.98348	6.07526	6.61337	6.23978	6.49931	6.3804	6.65262	6.55625
		24	5.97798	6.10556	6.24306	6.13834	5.74655	6.02627	6.35452	6.03845	6.20234	6.21932	6.42651	6.43163
		26	5.83802	5.78916	6.10236	6.1243	5.54916	5.85041	6.36522	5.96021	6.08018	6.0312	6.40132	6.35918
		28	5.85522	5.67244	6.12574	5.9939	5.53886	5.74013	6.19674	5.82651	5.91549	6.04141	6.25382	6.31224
		30	5.68505	5.696	5.87019	5.96131	5.38908	5.57485	6.13358	5.63415	5.85172	5.99643	6.12311	6.2191
		32	5.71251	5.77696	5.99569	5.97021	5.34919	5.58164	6.08714	5.63822	5.8269	5.78337	6.11843	6.15634
		34	5.78428	5.43261	5.9649	5.84971	5.27222	5.60475	5.91552	5.5548	5.62799	5.75074	5.97751	5.99453
		36	5.57212	5.60629	5.9371	5.98493	5.24104	5.54957	6.01999	5.38976	5.70492	5.65619	5.85488	6.09964
		38	5.78897	5.57293	6.10875	6.15646	5.12993	5.43178	6.05602	5.60699	5.54141	5.72581	5.74674	6.07938
		40	5.72963	5.58554	5.91963	5.84994	5.13489	5.44433	5.89117	5.43695	5.55066	5.65558	6.04072	6.03291
		42	5.54713	5.61172	6.11754	6.11353	5.13462	5.57245	6.02067	5.47551	5.59337	5.74388	5.91694	5.88485
		44	5.59381	5.513	6.04188	6.06239	5.21349	5.54098	6.17882	5.54438	5.52013	5.68253	6.12127	6.15562
		46	5.5889	5.59507	6.03166	5.9659	5.17071	5.41392	6.01741	5.51296	5.64766	5.65003	5.94426	6.029
		48	5.58921	5.5767	6.13919	6.03641	5.13065	5.66864	6.07957	5.55212	5.52399	5.52119	5.88136	6.12094
		50	5.72194	5.62677	6.28008	6.31382	5.25728	5.58903	6.10341	5.61615	5.60429	5.5627	5.91908	6.19156
		52	5.56125	5.54275	6.11129	6.2115	5.16386	5.49465	5.95802	5.58829	5.41705	5.4111	6.07596	6.09436
		54	5.80201	5.66132	6.43991	6.14094	5.25909	5.59775	6.10408	5.57109	5.55427	5.71512	5.93495	6.01581
		56	5.69932	5.72128	6.18883	6.26199	5.36733	5.59185	6.11767	5.73147	5.551	5.58072	6.17697	6.19819
		58	5.72973	5.76137	6.49659	6.51688	5.23729	5.57644	6.19146	5.61095	5.6609	5.7026	6.20055	6.38248
		60	5.82327	5.75647	6.39184	6.41965	5.4109	5.58572	6.0877	5.84752	5.5277	5.68573	6.00491	6.22467
	Supp. Fig. 1d	UT	IFNβ
		5.00704	4.86261
		4.44577	5.04153
		4.574	4.89808
		4.42316	4.70326
		4.55969	4.76052
		4.5707	4.46299
		4.67848	4.40547
		4.70455	4.85646
			4.61
		4.529	4.39385
		4.5335	4.33082
		4.51461	4.35041
		4.57091
		4.54482
	Supp. Fig. 2b	UT	IFNβ
		95.394	85.1712
		95.2381	83.3333
		93.8406	96.4286
	Supp. Fig. 2d	UT	IFNβ
		0.9	0.9
		0.8	0.8
		0.7	0.7
		0.6	0.6
		0.8	0.5
		0.9	0.4
		0.8	0.6
		0.82	0.65
		0.86	0.68
		0.7	0.5
		0.5	0.77
		0.63	0.85
		0.5	0.8
		0.72	0.8
		0.8	0.8
		0.62	0.84
		0.73	0.83
		0.8
		0.8
		0.85
		0.83
	Supp. Fig. 2e		UT				IFNβ				IFNγ
		0	-0.00408782	-0.00219698	-0.00408782	-0.00219698	-0.00107933	-0.00144421	-0.00107933	-0.00144421	-0.00222172	-0.000765226	-0.00222172	-0.000765226
		3	0.00408782	0.00219698	0.00408782	0.00219698	0.00107933	0.00144421	0.00107933	0.00144421	0.00222172	0.000765226	0.00222172	0.000765226
		6	0.00593718	0.00273062	0.00593718	0.00273062	0.0057408	0.000191763	0.0057408	0.000191763	0.0044314	0.00506373	0.0044314	0.00506373
		9	0.0099108	0.00866804	0.0099108	0.00866804	0.0100342	0.00909747	0.0100342	0.00909747	0.0128011	0.00694919	0.0128011	0.00694919
		12	0.00319748	0.00718954	0.00319748	0.00718954	0.00622918	0.00495355	0.00622918	0.00495355	0.00922209	0.00733021	0.00922209	0.00733021
		15	0.00439832	0.0088631	0.00439832	0.0088631	0.0103575	0.00789557	0.0103575	0.00789557	0.00834896	0.0104021	0.00834896	0.0104021
		18	0.0109481	0.0114156	0.0109481	0.0114156	0.0107927	0.00994041	0.0107927	0.00994041	0.00708379	0.0129947	0.00708379	0.0129947
		21	0.0139601	0.0171891	0.0139601	0.0171891	0.017673	0.0193574	0.017673	0.0193574	0.0165701	0.0166715	0.0165701	0.0166715
		24	0.0172661	0.0165244	0.0172661	0.0165244	0.0182946	0.0221235	0.0182946	0.0221235	0.00997467	0.0145594	0.00997467	0.0145594
		27	0.0145567	0.0148101	0.0145567	0.0148101	0.0181311	0.0185925	0.0181311	0.0185925	0.00711041	0.014947	0.00711041	0.014947
		30	0.0146027	0.0153188	0.0146027	0.0153188	0.0188978	0.0171776	0.0188978	0.0171776	0.00595325	0.0158091	0.00595325	0.0158091
		33	0.0162597	0.0203001	0.0162597	0.0203001	0.0225984	0.0217444	0.0225984	0.0217444	0.0114121	0.0130592	0.0114121	0.0130592
		36	0.0221564	0.0187062	0.0221564	0.0187062	0.0248737	0.0216056	0.0248737	0.0216056	0.00867517	0.0185597	0.00867517	0.0185597
		39	0.0169128	0.0174536	0.0169128	0.0174536	0.0199807	0.0178576	0.0199807	0.0178576	0.00966267	0.0141085	0.00966267	0.0141085
		42	0.021081	0.0189891	0.021081	0.0189891	0.0235395	0.0183467	0.0235395	0.0183467	0.0084014	0.0156264	0.0084014	0.0156264
		45	0.020261	0.0209299	0.020261	0.0209299	0.0249451	0.0178227	0.0249451	0.0178227	0.0103216	0.017819	0.0103216	0.017819
		48	0.0214097	0.0195678	0.0214097	0.0195678	0.0233961	0.0190273	0.0233961	0.0190273	0.00933311	0.0127015	0.00933311	0.0127015
		51	0.0207111	0.0238352	0.0207111	0.0238352	0.0225538	0.0192527	0.0225538	0.0192527	0.015651	0.0176624	0.015651	0.0176624
		54	0.0216346	0.0227587	0.0216346	0.0227587	0.0223537	0.0198473	0.0223537	0.0198473	0.0121867	0.0156845	0.0121867	0.0156845
		57	0.0233852	0.0238038	0.0233852	0.0238038	0.0274699	0.0217063	0.0274699	0.0217063	0.0138287	0.0166792	0.0138287	0.0166792
		60	0.0196359	0.0193745	0.0196359	0.0193745	0.0259779	0.0201253	0.0259779	0.0201253	0.0126335	0.0156563	0.0126335	0.0156563
		63	0.0204267	0.0214329	0.0204267	0.0214329	0.0243017	0.0178674	0.0243017	0.0178674	0.0131868	0.0179423	0.0131868	0.0179423
		66	0.0261461	0.0230365	0.0261461	0.0230365	0.0248217	0.0205064	0.0248217	0.0205064	0.013669	0.0148767	0.013669	0.0148767
		69	0.0182293	0.0212868	0.0182293	0.0212868	0.0244535	0.0202481	0.0244535	0.0202481	0.0134588	0.015841	0.0134588	0.015841
		72	0.0264195	0.0269042	0.0264195	0.0269042	0.0245906	0.0215925	0.0245906	0.0215925	0.0117108	0.0190499	0.0117108	0.0190499
		75	0.0203326	0.0225615	0.0203326	0.0225615	0.0254276	0.02237	0.0254276	0.02237	0.0113889	0.0217547	0.0113889	0.0217547
		78	0.0208299	0.0217532	0.0208299	0.0217532	0.0255244	0.0215822	0.0255244	0.0215822	0.011103	0.0168252	0.011103	0.0168252
		81	0.0241414	0.0227691	0.0241414	0.0227691	0.0236856	0.0180779	0.0236856	0.0180779	0.0118317	0.0150521	0.0118317	0.0150521
		84	0.0210848	0.0230205	0.0210848	0.0230205	0.0252762	0.0237492	0.0252762	0.0237492	0.0158378	0.0187786	0.0158378	0.0187786
		87	0.0263413	0.0218417	0.0263413	0.0218417	0.0282708	0.0211066	0.0282708	0.0211066	0.0123387	0.0172699	0.0123387	0.0172699
		90	0.0216569	0.0203325	0.0216569	0.0203325	0.0235245	0.0194866	0.0235245	0.0194866	0.0110594	0.015708	0.0110594	0.015708
		93	0.0229555	0.0228181	0.0229555	0.0228181	0.0275867	0.0236699	0.0275867	0.0236699	0.015403	0.0165687	0.015403	0.0165687
		96	0.0228379	0.0211622	0.0228379	0.0211622	0.0247305	0.0204747	0.0247305	0.0204747	0.0111752	0.0184026	0.0111752	0.0184026
		99	0.023861	0.0218005	0.023861	0.0218005	0.0278011	0.0219008	0.0278011	0.0219008	0.0154527	0.0192721	0.0154527	0.0192721
		102	0.0215042	0.0204095	0.0215042	0.0204095	0.028109	0.0209046	0.028109	0.0209046	0.0125307	0.0193644	0.0125307	0.0193644
		105	0.0208669	0.0195697	0.0208669	0.0195697	0.0238578	0.0209573	0.0238578	0.0209573	0.0154208	0.0211535	0.0154208	0.0211535
		108	0.0298871	0.0291123	0.0298871	0.0291123	0.0288438	0.0234465	0.0288438	0.0234465	0.0173787	0.0212724	0.0173787	0.0212724
		111	0.0274552	0.0259016	0.0274552	0.0259016	0.0290037	0.0253127	0.0290037	0.0253127	0.0185248	0.0193266	0.0185248	0.0193266
		114	0.0259258	0.0221809	0.0259258	0.0221809	0.022015	0.0212862	0.022015	0.0212862	0.0168707	0.0206167	0.0168707	0.0206167
		117	0.0236744	0.0243065	0.0236744	0.0243065	0.0253114	0.0205815	0.0253114	0.0205815	0.0149932	0.0172375	0.0149932	0.0172375
	Supp. Fig. 2g	UT	IFNβ
		92.149	75.9365
		93.3901	80.6217
		98.3027	60.3937
	Supp. Fig. 3e	WT Lm	Δhly Lm	TKO Lm
		93	5	4
		90	10	4.5
		88	0	2
		92	3	1.5
	Supp. Fig. 3f	WT Lm	Δhly Lm	TKO Lm
		7.4	70	79
		20	80	85
		14	71	79
		17	82	76
	Supp. Fig. 4b		WT						IFITM3 KO
		Hours p.i.	UT			IFNβ			UT			IFNβ
		1 hr	1	1	1	0.853616	1.86274	0.968177	0.5169	1.06473	0.96341	0.339445	0.762236	0.60805
		2 hr	1	1	1	1.08188	1.94993	2.06322	0.973237	0.673675	0.971655	0.491951	1.41047	0.776634
		4 hr	1	1	1	1.35139	1.86738	1.85514	1.12662	0.591244	1.1647	1.16803	0.654518	1.33817
	Supp. Fig. 4c		WT						IFITM3 KO
		Hours p.i.	UT			IFNβ			UT			IFNβ
		1 hr	1	1	1	0.644971	1.41517	1.22343	0.434756	0.61265	0.789092	0.318098	0.432721	0.362673
		2 hr	1	1	1	1.25739	1.7466	1.17035	0.91464	1.99316	0.664044	1.13432	1.30287	0.530968
		4 hr	1	1	1	2.94113	2.75815	3.01412	1.06184	1.57285	1.33185	1.01781	1.43078	1.0133
	Supp. Fig. 5a		WT												IFITM3 KO
		Time (Min)	UT				IFNγ				IFNβ				UT				IFNγ				IFNβ
		0	0.003917	0.015641	-0.00718	0.0104	0.004615	-0.0228	-0.02133	0.022435	0.003243	0.006438	0.012891	-0.02811	0.013562	0.007821	-0.01849	-0.02312	0.020668	-0.00544	0.020388	0.001595	-0.01595	0.001547	-0.01872	-0.02217
		2	-0.03076	-0.02571	-0.00777	0.007776	-0.01214	0.019989	0.028583	0.001597	-0.04017	-0.02117	-0.02744	-0.01288	-0.03158	-0.00387	0.021409	-0.03242	-0.03477	0.003353	-0.02938	-0.01565	-0.01086	-0.02604	0.000608	-0.01626
		4	0.026843	0.010066	0.014951	-0.01818	0.007521	0.002808	-0.00726	-0.02403	0.036931	0.014734	0.014544	0.040985	0.018023	-0.00395	-0.00292	0.055542	0.014104	0.002088	0.008995	0.014052	0.026805	0.024493	0.018108	0.038429
		6	0.009623	0.048885	0.049693	0.092052	0.055763	-0.00177	-0.05142	0.012667	0.00703	-0.00216	-0.02426	0.051314	0.077613	-0.02258	0.069457	-0.02079	0.015063	-0.04377	0.037083	0.03913	0.087188	0.029987	0.053504	0.097411
		8	0.039787	0.09799	0.101283	0.156739	0.103729	0.121928	0.110442	0.004345	0.005166	0.017104	0.055779	0.030462	0.084838	0.061853	-0.0326	0.069629	0.083443	0.041582	0.145821	0.019858	0.11341	0.131625	0.123547	0.055625
		10	0.097309	0.155233	0.11251	0.134546	0.046997	0.056752	0.023655	0.077194	0.067233	0.074388	0.031671	0.138837	0.154528	0.075049	0.076744	0.04503	0.09538	0.037026	0.065564	0.103115	0.127097	0.110372	0.089039	0.086256
		12	0.062959	0.132494	0.167638	0.140268	0.127309	0.025027	0.049213	-0.01113	0.153121	0.093815	0.082184	0.02237	0.155033	0.10747	0.037941	0.071538	0.095203	-0.0351	0.064	0.05041	0.094376	0.088622	0.141386	0.087326
		14	0.148001	0.149445	0.195776	0.179454	0.127863	0.032092	0.076289	0.064081	0.083373	0.065234	0.123001	0.135438	0.175138	0.129188	0.055433	0.071857	0.045235	0.096446	0.088951	0.126538	0.159708	0.202034	0.094238	0.157296
		16	0.312657	0.20395	0.229844	0.308957	0.09349	0.117176	0.086856	0.106984	0.075019	0.064899	0.114965	0.14025	0.241906	0.189456	0.143177	0.185721	0.090014	0.078113	0.079895	0.091771	0.206585	0.11023	0.169735	0.156792
		18	0.420626	0.32707	0.407049	0.311162	0.215744	0.146995	0.090915	0.06096	0.189231	0.161953	0.184969	0.137468	0.305342	0.318789	0.166193	0.236492	0.136941	0.048953	0.075463	0.165688	0.19712	0.174729	0.161037	0.166492
		20	0.465786	0.470813	0.403583	0.49097	0.200442	0.11947	0.161282	0.127766	0.158026	0.187434	0.15022	0.144897	0.376113	0.315919	0.256963	0.288817	0.106912	0.081104	0.066081	0.128956	0.196181	0.247062	0.181558	0.231644
		22	0.598843	0.560612	0.585235	0.578403	0.19454	0.150225	0.199749	0.180404	0.217753	0.259505	0.270412	0.259903	0.433243	0.402175	0.32903	0.290635	0.170058	0.136073	0.092447	0.123542	0.354609	0.323444	0.287554	0.259464
		24	0.757277	0.649147	0.703427	0.698101	0.255356	0.208543	0.191623	0.177654	0.266456	0.297183	0.30633	0.260385	0.53322	0.538177	0.412048	0.423035	0.135796	0.110671	0.117792	0.126671	0.422143	0.332441	0.243507	0.275283
		26	0.92872	0.831188	0.84936	0.878514	0.242119	0.139353	0.208994	0.102206	0.312692	0.335241	0.333107	0.388653	0.61399	0.648401	0.510231	0.480028	0.215865	0.139911	0.171233	0.159443	0.430958	0.414864	0.35836	0.356996
		28	1.05549	0.997991	0.996748	1.03445	0.340891	0.23236	0.18566	0.216034	0.378516	0.40282	0.454202	0.396744	0.784297	0.708696	0.71736	0.569073	0.224948	0.195149	0.112908	0.213008	0.543965	0.472692	0.444426	0.380949
		30	1.19243	1.10152	1.187	1.17288	0.388772	0.355885	0.215528	0.22245	0.467981	0.484408	0.491171	0.471697	0.897817	0.85572	0.769887	0.738454	0.258533	0.220089	0.13608	0.261172	0.606372	0.524162	0.415258	0.456302
		32	1.38162	1.33075	1.30421	1.31584	0.423843	0.310726	0.328352	0.283947	0.546793	0.513507	0.600679	0.560371	1.01643	1.05166	0.9368	0.857586	0.332119	0.21753	0.150689	0.235996	0.781671	0.690806	0.582955	0.588112
		34	1.67717	1.47703	1.50426	1.50955	0.499337	0.3986	0.339416	0.327126	0.721199	0.662299	0.68641	0.666987	1.23364	1.14571	0.961714	0.970492	0.376109	0.237361	0.226816	0.286036	0.801483	0.710428	0.653345	0.601142
		36	1.76108	1.64136	1.66663	1.63672	0.454037	0.474689	0.415108	0.451476	0.7742	0.703749	0.75892	0.743214	1.3314	1.33572	1.10307	1.03205	0.422344	0.292924	0.234223	0.259919	0.945465	0.840292	0.721455	0.667749
		38	1.9741	1.82062	1.81502	1.89784	0.537181	0.543919	0.453439	0.500303	0.90395	0.812175	0.847259	0.863659	1.46198	1.50418	1.32082	1.23545	0.447077	0.394909	0.268873	0.408722	0.991265	0.865719	0.798346	0.7787
		40	2.24638	1.94326	2.0508	2.06398	0.662659	0.548405	0.536203	0.54013	0.904065	0.871408	1.01292	0.994764	1.68031	1.65473	1.4477	1.32018	0.443203	0.344632	0.2643	0.444319	1.17107	0.985725	0.938507	0.903359
		42	2.38665	2.08101	2.17926	2.26899	0.715491	0.593994	0.584378	0.607609	1.03706	0.983863	1.11393	1.11729	1.77247	1.70782	1.57282	1.57313	0.506462	0.42987	0.267305	0.36774	1.27519	0.977681	1.00601	0.929094
		44	2.54543	2.30918	2.39156	2.4383	0.796379	0.57514	0.618521	0.616502	1.12344	1.16197	1.16998	1.14687	1.98257	1.92748	1.67604	1.6571	0.610906	0.412469	0.351142	0.468509	1.34871	1.22689	1.11403	1.06522
		46	2.7496	2.56112	2.57302	2.65145	0.876972	0.661068	0.677099	0.710122	1.32095	1.24103	1.28613	1.28464	2.10342	1.99639	1.86549	1.76186	0.706289	0.576879	0.39789	0.487836	1.50175	1.3202	1.18894	1.10108
		48	2.91777	2.69452	2.74861	2.78923	0.939421	0.76721	0.72904	0.744591	1.38923	1.42676	1.49152	1.41074	2.26475	2.24582	1.93813	1.89357	0.788096	0.626818	0.519962	0.59642	1.57525	1.39049	1.3555	1.20258
		50	3.20855	2.86233	2.99631	2.99772	1.06915	0.94524	0.856745	0.843732	1.49321	1.49263	1.62083	1.50913	2.34589	2.36117	2.02191	2.0731	0.748639	0.63017	0.574921	0.576424	1.64644	1.52234	1.43262	1.30931
		52	3.31558	3.07759	3.17081	3.13812	1.11195	0.95667	0.865735	0.920393	1.64278	1.66921	1.7804	1.64206	2.59378	2.61515	2.26863	2.22851	0.843388	0.689629	0.479146	0.660055	1.84171	1.62091	1.57858	1.42286
		54	3.51746	3.28855	3.34847	3.36656	1.19305	1.07087	0.92902	0.943677	1.6603	1.73341	1.86444	1.78292	2.6684	2.67047	2.47148	2.28729	1.01502	0.760709	0.673302	0.720511	1.99114	1.71146	1.65967	1.52156
		56	3.70169	3.38216	3.53009	3.4842	1.2529	1.06781	1.06637	1.09943	1.96048	1.87074	1.96464	1.83069	2.8408	2.79709	2.50697	2.49971	1.05277	0.807586	0.709229	0.773491	2.12198	1.89363	1.76825	1.60572
		58	3.84629	3.52805	3.71377	3.63998	1.2557	1.20711	1.05	1.07224	1.93158	1.99402	2.06532	1.98289	3.0442	2.96012	2.66529	2.57191	1.09968	0.870178	0.705636	0.824549	2.23736	1.91817	1.88156	1.64162
		60	4.00945	3.70903	3.86654	3.77061	1.40393	1.20395	1.12326	1.16901	2.02759	2.14054	2.21328	2.0689	3.1285	3.14694	2.80527	2.69643	1.14101	0.980389	0.74463	0.848387	2.29731	1.97013	1.95372	1.74156
		62	4.16379	3.91398	3.98588	3.96132	1.53317	1.29315	1.23422	1.29233	2.1725	2.17028	2.3556	2.20066	3.35075	3.2454	2.90384	2.90005	1.19943	1.0027	0.905102	0.905823	2.39742	2.15303	2.01034	1.77385
		64	4.27023	4.01666	4.17425	4.11665	1.62073	1.33894	1.2642	1.37448	2.27426	2.29628	2.4479	2.38377	3.42978	3.40942	3.01414	3.03291	1.28035	1.0608	0.934144	1.00153	2.57974	2.25629	2.15797	1.9719
		66	4.49836	4.1768	4.33666	4.2599	1.66336	1.41487	1.29604	1.38195	2.43108	2.42084	2.63142	2.42465	3.54847	3.51386	3.26453	3.1011	1.4332	1.14108	0.987007	1.11121	2.73222	2.39079	2.32415	2.00095
		68	4.76321	4.29761	4.46438	4.53376	1.69841	1.54577	1.37179	1.50764	2.5169	2.50267	2.73323	2.60719	3.7353	3.61173	3.27318	3.25694	1.39867	1.13559	1.06983	1.06395	2.91479	2.49307	2.45715	2.11759
		70	4.83589	4.47551	4.57127	4.73502	1.85342	1.61141	1.49161	1.51504	2.69025	2.66215	2.852	2.66306	3.90734	3.72661	3.45454	3.41187	1.51539	1.24592	1.10529	1.18592	3.0236	2.59369	2.5584	2.165
		72	5.01141	4.59363	4.76057	4.84188	1.87726	1.63829	1.61109	1.64795	2.79557	2.81874	2.96217	2.78221	4.04754	3.96001	3.64086	3.48179	1.65627	1.30867	1.18634	1.24169	3.11244	2.74471	2.7297	2.32581
		74	5.1455	4.82244	5.05181	5.00026	2.00495	1.77258	1.61297	1.70114	2.93376	2.86632	3.0491	2.97051	4.13608	4.12419	3.72455	3.59559	1.69795	1.40566	1.23524	1.31322	3.30137	2.83987	2.7873	2.4342
		76	5.41975	4.96178	5.08212	5.23884	2.05592	1.88433	1.74254	1.78859	3.07574	3.09767	3.25487	3.12258	4.39556	4.18866	3.80269	3.76202	1.76795	1.46761	1.26503	1.41864	3.41553	2.9423	2.99513	2.50571
		78	5.49758	5.05833	5.23476	5.2803	2.16196	1.93453	1.77194	1.96596	3.20495	3.20641	3.36745	3.20359	4.54801	4.36785	3.9814	3.90552	1.80968	1.55682	1.39344	1.40311	3.53069	3.04525	3.06953	2.61779
		80	5.57855	5.3137	5.49236	5.51438	2.28002	1.98586	1.98376	2.0044	3.2968	3.3467	3.60004	3.37163	4.64163	4.51586	4.14865	4.04678	1.90123	1.59798	1.37421	1.53894	3.59574	3.18845	3.20876	2.72262
		82	5.77829	5.42883	5.52583	5.72794	2.34945	2.13897	1.99245	2.1259	3.39101	3.40492	3.63393	3.50816	4.76513	4.69782	4.17814	4.13201	2.05765	1.67614	1.60773	1.54926	3.79446	3.36095	3.24326	2.79934
		84	5.97632	5.63749	5.67224	5.81125	2.3726	2.09233	2.07041	2.17542	3.5609	3.49102	3.75212	3.60994	4.84783	4.74945	4.32073	4.14895	2.07329	1.78394	1.54748	1.60264	3.85915	3.3168	3.40499	2.90371
		86	6.08113	5.74948	5.87561	5.90772	2.47092	2.23215	2.09929	2.1739	3.61204	3.63027	3.90619	3.72597	5.04061	4.90109	4.32987	4.23759	2.22686	1.82741	1.65391	1.71141	4.00579	3.51208	3.43074	2.9996
		88	6.27102	5.91574	5.98051	6.12227	2.58616	2.37769	2.1692	2.33243	3.7468	3.8211	3.97092	3.81996	5.13617	4.99532	4.54733	4.46924	2.23456	1.95239	1.75704	1.74446	4.06577	3.6289	3.59513	3.07025
		90	6.43936	6.06697	6.09373	6.17861	2.58501	2.35067	2.29225	2.29155	3.8314	3.96693	4.13418	3.92957	5.24505	5.16099	4.54332	4.50094	2.25376	1.94063	1.7939	1.81806	4.27726	3.64461	3.71936	3.24478
		92	6.51716	6.12324	6.17744	6.24683	2.79039	2.39629	2.32013	2.37218	3.95129	3.98484	4.24789	4.12018	5.35004	5.1925	4.63737	4.66715	2.4516	2.02993	1.85296	1.85316	4.39837	3.8341	3.84342	3.28718
		94	6.64674	6.17764	6.25014	6.46307	2.74641	2.5236	2.39194	2.5	4.2067	4.0962	4.32884	4.17777	5.46418	5.35453	4.81202	4.70975	2.38058	2.10022	1.88576	1.88946	4.4756	3.90875	3.93978	3.34268
		96	6.79129	6.33531	6.43489	6.56328	2.92678	2.65492	2.43624	2.47507	4.19295	4.22313	4.45571	4.31381	5.67445	5.4342	5.01625	4.81472	2.44989	2.11847	1.99271	1.95072	4.57751	3.95832	3.9315	3.43564
		98	6.8285	6.54078	6.53197	6.64242	2.8472	2.64356	2.49894	2.73283	4.2664	4.23993	4.53509	4.36089	5.7514	5.54919	5.03838	4.94556	2.58092	2.19012	2.04266	2.1387	4.7241	4.09755	4.08173	3.57716
		100	7.03339	6.57119	6.61492	6.79803	3.05543	2.71638	2.5777	2.70993	4.41158	4.40251	4.72389	4.49154	5.86313	5.56546	5.17607	4.91792	2.65932	2.2717	2.02288	2.15354	4.8124	4.26013	4.24418	3.59464
		102	7.19527	6.7383	6.81855	6.90133	3.05709	2.84427	2.66811	2.69752	4.47591	4.45915	4.71126	4.56771	5.88863	5.76899	5.27784	5.13267	2.76036	2.36265	2.10044	2.21821	4.99938	4.33301	4.30989	3.64689
		104	7.26933	6.88726	6.7686	6.94836	3.06305	2.98344	2.74478	2.89858	4.57541	4.61098	4.92702	4.76291	6.00321	5.90097	5.38986	5.22865	2.80079	2.38909	2.15011	2.19996	4.99551	4.39661	4.39072	3.81536
		106	7.31146	6.95646	6.98903	7.15179	3.30274	2.97726	2.74553	3.00257	4.62513	4.71082	5.11543	4.79777	6.17714	5.89821	5.56313	5.37277	2.80082	2.47058	2.24211	2.22032	5.13924	4.49412	4.48565	3.90079
		108	7.47736	7.10728	7.07226	7.2672	3.26916	2.95163	2.79093	2.94139	4.74962	4.71273	5.13148	4.93883	6.22509	6.08859	5.48594	5.38582	2.97316	2.51873	2.20117	2.33215	5.2061	4.60518	4.60229	3.93411
		110	7.61459	7.18156	7.23352	7.30778	3.32817	3.03768	2.89879	3.13124	4.87541	4.81713	5.27626	5.01458	6.26297	6.13681	5.65784	5.51712	2.97793	2.63492	2.27909	2.32962	5.3442	4.61445	4.69206	4.0217
		112	7.76124	7.31391	7.25776	7.39098	3.27971	3.22106	2.97485	3.03548	4.95184	4.89193	5.24202	5.12418	6.49438	6.22146	5.78249	5.51555	3.03861	2.67286	2.29871	2.506	5.4052	4.79157	4.67485	4.04361
		114	7.82164	7.48581	7.32785	7.56344	3.45993	3.0993	3.02849	3.23828	5.09288	5.06985	5.35223	5.16055	6.58882	6.30377	5.8112	5.59399	3.14923	2.6593	2.37144	2.56788	5.58706	4.84724	4.80279	4.15671
		116	7.79052	7.47209	7.53315	7.74331	3.45602	3.25283	3.15451	3.26393	5.0979	5.16568	5.58116	5.30491	6.75304	6.39387	5.94123	5.68612	3.20737	2.76604	2.45706	2.61086	5.66446	4.96369	4.91774	4.18393
		118	8.00217	7.55794	7.61881	7.67443	3.62763	3.36578	3.24017	3.28463	5.13926	5.30794	5.65271	5.4063	6.74314	6.50004	5.97528	5.82259	3.25879	2.7794	2.43933	2.65549	5.70664	5.03578	5.03671	4.25962
		120	8.10669	7.74268	7.67421	7.83678	3.64229	3.43957	3.24084	3.37429	5.34846	5.27672	5.69765	5.4403	6.81622	6.62163	6.06764	5.94145	3.37614	2.92477	2.53956	2.71045	5.86775	5.15675	5.04202	4.38806
		122	8.16933	7.87125	7.80524	8.08289	3.74003	3.45155	3.30226	3.41909	5.47666	5.47097	5.78156	5.56292	6.9976	6.67912	6.08975	6.00208	3.38914	2.95683	2.65995	2.62324	5.96245	5.25802	5.17659	4.45029
		124	8.37418	7.962	7.97005	7.9596	3.72677	3.55183	3.35682	3.47517	5.52238	5.48001	5.88692	5.65527	7.04157	6.73394	6.2943	6.06887	3.35818	2.99958	2.67091	2.83509	6.0425	5.37509	5.30896	4.48971
		126	8.33072	7.97802	8.07136	8.12379	3.79948	3.60116	3.4845	3.45991	5.59116	5.56477	5.97876	5.82171	7.14076	6.73971	6.21089	6.16773	3.47452	3.00872	2.67025	2.83698	5.97816	5.42848	5.35534	4.62357
		128	8.40044	8.12407	8.00821	8.20522	3.8171	3.5991	3.44308	3.59145	5.68228	5.73881	6.02205	5.83432	7.09788	6.85608	6.39544	6.24883	3.50203	3.07986	2.70825	2.77391	6.17038	5.53123	5.39781	4.7128
		130	8.65673	8.26399	8.09155	8.33692	3.85125	3.71188	3.53404	3.68881	5.73733	5.86992	6.20943	5.83402	7.30093	6.9639	6.41371	6.31183	3.65503	3.0493	2.81562	2.95918	6.26281	5.58124	5.51313	4.7471
		132	8.63548	8.27206	8.20551	8.47752	3.96463	3.72429	3.67801	3.73301	5.82904	5.86915	6.25803	5.98218	7.37485	6.96824	6.49254	6.37776	3.65351	3.28289	2.8338	2.90389	6.36849	5.73189	5.54795	4.82208
		134	8.84072	8.52353	8.42809	8.46173	4.06135	3.84056	3.6701	3.79034	5.97606	6.02651	6.30296	6.12359	7.4108	7.0734	6.49585	6.43568	3.68242	3.21174	2.85859	2.9051	6.39946	5.77079	5.61916	4.8143
		136	8.90645	8.42351	8.35262	8.61656	3.99077	3.87038	3.73146	3.84887	6.02987	6.07449	6.40941	6.15809	7.5536	7.06988	6.65231	6.49455	3.76302	3.24043	2.89966	3.04848	6.4794	5.81337	5.67042	4.97377
		138	9.02934	8.55703	8.41555	8.69822	4.1729	3.94619	3.79923	3.94213	6.1204	6.06225	6.51359	6.24531	7.55075	7.16454	6.72176	6.637	3.88154	3.24877	2.86932	3.06515	6.6046	5.9499	5.75063	4.9913
		140	9.00536	8.79774	8.46922	8.86468	4.23464	3.91112	3.84239	3.95397	6.1571	6.20142	6.594	6.3753	7.62406	7.33685	6.86164	6.73248	3.87069	3.30026	3.03155	3.15131	6.66169	6.02368	5.80983	5.1006
		142	9.23519	8.88624	8.66867	8.92332	4.2647	4.07515	3.86682	4.06031	6.16423	6.28933	6.68468	6.37671	7.72304	7.47132	6.8784	6.86878	3.94633	3.36203	3.06779	3.17324	6.83783	6.12404	5.88966	5.14372
		144	9.27688	8.91193	8.75052	8.88517	4.32211	4.09969	3.85029	4.05722	6.21347	6.27213	6.71908	6.41683	7.70071	7.47741	6.89754	6.9402	4.08132	3.48519	3.07945	3.18014	6.89456	6.24393	5.97865	5.24512
		146	9.38798	9.02487	8.90761	9.09103	4.26605	4.12548	3.87207	4.2934	6.33579	6.37404	6.87604	6.54214	7.95086	7.64498	7.06347	6.92341	4.0925	3.49457	3.10512	3.21546	6.98065	6.20443	6.06333	5.37567
		148	9.51659	9.07549	8.9416	9.18075	4.39492	4.13711	4.03521	4.11063	6.26767	6.43863	6.90453	6.56689	7.88987	7.72954	7.17523	6.98193	4.20454	3.50079	3.17352	3.25455	7.10182	6.30251	6.17844	5.38554
		150	9.60744	9.25665	8.91206	9.20393	4.45424	4.25046	4.05402	4.35575	6.40207	6.4126	7.06783	6.59372	8.01014	7.76164	7.2866	7.11543	4.25521	3.44275	3.19529	3.35576	7.17938	6.39904	6.28978	5.45826
		152	9.57751	9.36579	9.0898	9.30903	4.52834	4.21523	4.12593	4.27985	6.48384	6.50482	7.15337	6.67523	8.10903	7.82636	7.26802	7.03228	4.26861	3.49879	3.26124	3.37391	7.27805	6.41981	6.33267	5.48402
		154	9.72836	9.35765	9.05803	9.32128	4.62692	4.39457	4.27289	4.41432	6.52366	6.54115	7.2725	6.72842	8.13602	7.7704	7.27358	7.10675	4.244	3.55545	3.14988	3.3854	7.37737	6.36515	6.40231	5.60163
		156	9.7394	9.50297	9.10617	9.49518	4.71834	4.4686	4.31439	4.44507	6.70162	6.63111	7.33488	6.89309	8.06675	7.86437	7.47672	7.11042	4.36896	3.68246	3.33383	3.49251	7.35512	6.51793	6.41817	5.75866
		158	9.82605	9.5222	9.24575	9.40043	4.71194	4.39773	4.32764	4.53397	6.52852	6.63145	7.51182	6.79958	8.35052	7.94892	7.62964	7.23083	4.41806	3.63937	3.28715	3.56822	7.47094	6.64831	6.49548	5.82915
		160	9.95372	9.67565	9.22948	9.53742	4.90104	4.40845	4.38546	4.44887	6.60106	6.71223	7.56858	6.94383	8.48482	8.1444	7.49249	7.20401	4.56863	3.7572	3.46649	3.61023	7.46747	6.65289	6.57071	5.74284
		162	10.0255	9.69713	9.34913	9.60213	4.8927	4.52479	4.3917	4.45992	6.62215	6.8398	7.67425	6.98205	8.4361	8.06305	7.6906	7.4163	4.49552	3.80314	3.42556	3.55515	7.50766	6.78284	6.70026	5.89006
		164	10.1456	9.88165	9.39905	9.64039	4.88018	4.57682	4.54232	4.47538	6.68973	6.80804	7.64824	7.16473	8.60949	8.15202	7.73957	7.55131	4.64642	3.71229	3.40758	3.57989	7.61958	6.73064	6.75458	6.00087
		166	10.3788	10.0374	9.43224	9.71532	4.97487	4.58005	4.47067	4.5484	6.63791	7.15261	7.70575	7.13653	8.61905	8.15613	7.94207	7.44069	4.50678	3.72381	3.49069	3.63371	7.71778	6.85567	6.76431	5.85446
		168	10.2799	9.94728	9.60506	9.77811	5.00274	4.54459	4.66761	4.48196	6.49535	7.13243	7.70065	7.16725	8.64539	8.17619	8.03832	7.48379	4.57493	3.82746	3.41085	3.76716	7.7803	7.04029	6.95996	5.96726
		170	10.1913	10.0602	9.57292	9.70504	5.04023	4.6602	4.92011	4.60858	6.63565	7.10055	8.0523	7.1935	8.69982	8.16386	7.95006	7.56039	4.62157	3.91885	3.56036	3.83771	7.69375	7.15816	6.9655	6.1435
		172	10.4141	10.0316	9.53788	9.95937	5.38419	4.65262	4.90373	4.60986	6.66022	7.08994	8.05524	7.38398	8.98121	8.43592	8.15102	7.65863	4.64261	3.9824	3.55843	3.81361	7.85893	7.30601	7.26726	6.25679
		174	10.6223	10.2981	9.44113	10.032	5.18416	4.81435	5.06984	4.641	6.71834	7.15028	8.27748	7.17159	8.92812	8.28312	8.04192	7.77331	4.71174	3.80476	3.79968	3.83071	8.11654	7.33816	7.39046	6.23051
		176	10.6632	10.3346	9.7929	9.92492	5.2757	4.79879	4.80207	4.79852	6.9636	7.52417	7.97075	7.54387	9.06558	8.78543	8.37891	8.07324	4.70575	3.74103	3.86921	3.90375	8.1247	7.69769	7.60845	6.11898
		178	10.5731	10.8446	9.83813	9.56004	5.46136	5.0543	5.81701	4.59646	6.37329	7.87748	7.38042	7.62468	8.792	8.07584	8.20015	7.71046	4.92367	3.6877	4.06968	4.46476	8.6222	7.61069	7.64347	6.06537
	Supp. Fig. 5b	WT			IFITM3 KO
		UT	IFNβ	IFNγ	UT	IFNβ	IFNγ
		1.0747	0.800751	0.44562	0.963271	0.711489	0.377404
		1.00173	0.77268	0.428547	0.924307	0.656748	0.341637
		0.942503	0.780364	0.365541	0.815468	0.553489	0.455057
		0.981061	0.752353	0.381609	0.798342	0.471109	0.435295
		1.03026	0.621492	0.425267	0.846302	0.673811	0.363484
		0.969537	0.646115	0.383645	0.834456	0.588155	0.304678
		1.01242	0.689724	0.348478	0.771061	0.593625	0.281854
		0.987781	0.632145	0.372928	0.766522	0.49587	0.270711
	Supp. Fig. 5c		UT						IFNβ
		Hours p.i.	IFITM3 WT			IFITM3 KO			IFITM3 WT			IFITM3 KO
		2	24930	9960	29930	23300	20000	14930	24930	21300	19320	19330	21630	25320
		4	38600	60960	353300	43600	20330	322600	33930	23660	246600	18660	29600	373300
		8	800000	600000	1533000	466000	1132000	1566000	1132000	1266000	1093000	1000000	866000	1796000
		12	146600	120000	126600	236000	100000	53200	166600	186600	246600	140000	166600	100000
	Supp. Fig. 5d		UT						IFNβ
		Hours p.i.	IFITM3 WT				IFITM3 KO				IFITM3 WT				IFITM3 KO
		2	20660	22600	12660		21000	28930	16000		29660	26600	29000		34660	33960	24260
		4	249600	203300	163300		166000	200000	266600		236300	200000	179300		236300	216600	186600
		8	4063000	3266000	2396000		3960000	2266000	2560000		2332000	2830000	1960000		1466000	1932000	2533000
		12	93200	663000	1732000		120000	600000	1866000		100000	666000	532000		126600	466000	1200000
	Supp. Fig. 6b	UT	IFNβ
		531.452	226.471
		415.226	198.903
		453.484	226.806
	Supp. Fig. 6d	UT	IFNβ
		319.097	307.193
		339.387	316.387
		206.129	220.129
	Supp. Fig. 6f	UT	IFNβ
		330.193	341
		351.233	365.903
		279.839	272.258
[truncated: 136 more columns]

## Sheet: Uncropped blots
	Fig. 4b
	Fig. 4d
	Supp. 3b
	Supp. 3c
	Supp. 4a
